# Supplementary material for: Investigating the Relationship between Oral Health and Severe Mental Illness: Analysis of NHANES 1999–2016
Source: Dent J (Basel). 2024 Jun 24;12(7):191. doi: 10.3390/dj12070191 (PMC11276391; doi:10.3390/dj12070191)
Supplement: Supplementary file 1 [file dentistry-12-00191-s001.zip]

Archive with 1 entries (1 files):
- dentistry-3007962-supplementary.pdf
